# Supplementary material for: Regeneration of Insulin-Producing β Cells, Reduction in Inflammation and Oxidation Stress, and Improvement in Lipid Profile in a Type 1 Diabetes Rat Model by Intraperitoneal Injection of the Growth Factors-Rich Catfish Skin-Derived Fraction-B: An Introductory Report
Source: Biomolecules. 2025 Jun 25;15(7):929. doi: 10.3390/biom15070929 (PMC12292217; doi:10.3390/biom15070929)
Supplement: Supplementary file 1 [file biomolecules-15-00929-s001.zip]

Archive with 1 entries (1 files):
- biomolecules-3573135-supplementary.pdf
